# Supplementary material for: Encapsulation of Transforming Growth Factor-β3 in Poly(hydroxybutyrate-co-hydroxyvalerate) Nanoparticles for Enhanced Cartilage Tissue Engineering
Source: Int J Mol Sci. 2025 May 22;26(11):4997. doi: 10.3390/ijms26114997 (PMC12154055; doi:10.3390/ijms26114997)
Supplement: Supplementary file 1 [file ijms-26-04997-s001.zip]

Archive with 1 entries (1 files):
- ijms-3604154-supplementary.pdf
